# Supplementary material for: Effects of the Calix[4]arene Derivative Compound OTX008 on High Glucose-Stimulated ARPE-19 Cells: Focus on Galectin-1/TGF-β/EMT Pathway
Source: Molecules. 2022 Jul 26;27(15):4785. doi: 10.3390/molecules27154785 (PMC9332238; doi:10.3390/molecules27154785)
Supplement: Supplementary file 1 [file molecules-27-04785-s001.zip]

Archive with 1 entries (1 files):
- molecules-1813471-supplementary.pdf
